# Supplementary material for: 2-Amino-2,3-dimethyl­butanamide
Source: Acta Crystallogr Sect E Struct Rep Online. 2010 May 8;66(Pt 6):o1258. doi: 10.1107/S1600536810015679 (PMC2979463; doi:10.1107/S1600536810015679)
Supplement: Supplementary file 2 [file e-66-o1258-Isup2.hkl]

# 
# h,k,l, Fc-squared, Fo-squared, sigma(Fo-squared) and status flag 
# 
data_I
_shelx_title ' zju1 in P2(1)/c' 
_shelx_refln_list_code          4 
_shelx_F_calc_maximum       73.96 
_exptl_crystal_F_000       355.00 
_reflns_d_resolution_high  0.8107 
 
loop_ 
 _symmetry_equiv_pos_as_xyz 
 'x, y, z' 
 '-x, y+1/2, -z+1/2' 
 '-x, -y, -z' 
 'x, -y-1/2, z-1/2' 
 
_cell_length_a    12.1766 
_cell_length_b     6.1741 
_cell_length_c    10.2322 
_cell_angle_alpha  90.000 
_cell_angle_beta   94.682 
_cell_angle_gamma  90.000 
 
_shelx_F_squared_multiplier     1.000 
 
loop_ 
 _refln_index_h 
 _refln_index_k 
 _refln_index_l 
 _refln_F_squared_calc 
 _refln_F_squared_meas 
 _refln_F_squared_sigma 
 _refln_observed_status 
   2   0   0     1191.01     1359.63      6.64 o 
   3   0   0      172.15      188.59      3.26 o 
   4   0   0     2976.73     2835.62     11.26 o 
   5   0   0      107.53       79.97      3.41 o 
   6   0   0      228.36      262.74      4.30 o 
   7   0   0      343.25      402.56      5.80 o 
   8   0   0       64.55       78.78      3.64 o 
   9   0   0       15.95       21.20      2.54 o 
  10   0   0      125.89      136.34      3.18 o 
  11   0   0        0.00        0.50      1.30 o 
  12   0   0        0.61        0.52      1.58 o 
  13   0   0        2.46        1.34      1.65 o 
  14   0   0        0.31       -1.04      1.69 o 
   1   1   0     3228.50     3022.11     10.97 o 
   2   1   0      240.66      235.58      3.93 o 
   3   1   0     2790.26     2805.13     13.98 o 
   4   1   0     3143.62     3389.28     18.00 o 
   5   1   0       14.10       11.48      1.08 o 
   7   1   0       75.61       59.51      2.24 o 
   8   1   0      314.90      305.33      4.74 o 
   9   1   0       93.26       95.04      2.25 o 
  10   1   0        0.03       -0.20      1.16 o 
  11   1   0        6.25        5.12      1.07 o 
  12   1   0        2.89        2.39      1.19 o 
  13   1   0        0.31        2.35      1.16 o 
  14   1   0        0.23        0.62      1.24 o 
   0   2   0      133.63      139.76      2.77 o 
   1   2   0      886.82      978.59      6.59 o 
   2   2   0      545.68      544.12      5.08 o 
   3   2   0      401.92      371.24      4.43 o 
   4   2   0      493.59      514.91      9.15 o 
   5   2   0     2068.80     2072.37     19.84 o 
   6   2   0       65.42       57.01      2.41 o 
   7   2   0       17.12       18.58      1.27 o 
   8   2   0        0.34        0.42      1.06 o 
   9   2   0       21.03       24.72      1.54 o 
  10   2   0        1.96        2.30      1.03 o 
  11   2   0       15.27       13.34      1.34 o 
  12   2   0        0.28       -0.49      1.06 o 
  13   2   0        0.42       -0.63      1.12 o 
  14   2   0        0.05       -1.78      2.01 o 
   1   3   0      477.86      407.51      5.53 o 
   2   3   0      551.34      533.43      7.54 o 
   3   3   0      266.27      281.41      3.48 o 
   4   3   0       12.80       14.60      0.91 o 
   5   3   0       38.32       35.51      1.72 o 
   6   3   0       20.47       15.76      1.51 o 
   7   3   0       38.22       37.86      1.22 o 
   8   3   0        1.58        0.40      0.71 o 
   9   3   0        5.33        4.95      0.70 o 
  10   3   0        0.02        0.33      0.72 o 
  11   3   0        0.34        0.67      0.98 o 
  12   3   0        1.67        1.99      1.47 o 
  13   3   0        0.04        0.86      2.04 o 
   0   4   0        0.00        2.69      1.04 o 
   1   4   0        0.99        1.16      0.69 o 
   2   4   0       28.52       26.36      1.13 o 
   3   4   0        1.46        4.11      0.71 o 
   4   4   0        4.98        4.07      1.11 o 
   5   4   0        0.34        0.78      1.53 o 
   6   4   0       70.40       81.82      3.41 o 
   7   4   0        0.53        0.71      1.74 o 
   8   4   0       25.10       19.65      2.39 o 
   9   4   0        0.98        1.18      1.76 o 
  10   4   0        5.34        9.71      1.78 o 
  11   4   0        2.68        1.71      1.50 o 
  12   4   0        2.18        0.72      2.14 o 
   1   5   0       11.61       12.49      1.43 o 
   2   5   0       33.60       30.34      1.52 o 
   3   5   0        0.44        0.95      0.86 o 
   4   5   0       37.02       37.68      2.37 o 
   5   5   0        0.01       -0.09      1.23 o 
   6   5   0        1.43        0.89      1.22 o 
   7   5   0        1.22        1.74      1.35 o 
   8   5   0        2.44        1.42      1.89 o 
   9   5   0        0.00        0.35      1.92 o 
  10   5   0        1.48        3.84      2.20 o 
  11   5   0        7.27        9.08      2.44 o 
   0   6   0        0.16        1.39      1.85 o 
   1   6   0       14.48       14.86      1.64 o 
   2   6   0       11.93       10.62      1.53 o 
   3   6   0       83.36       87.82      2.65 o 
   4   6   0        3.12        2.43      2.31 o 
   5   6   0       19.52       16.98      3.12 o 
   6   6   0        2.41        3.06      2.43 o 
   7   6   0        0.70        2.54      2.60 o 
   8   6   0        1.98        3.06      2.60 o 
   9   6   0        3.78        3.39      2.71 o 
   1   7   0        7.42       11.49      2.54 o 
   2   7   0        0.00       -0.12      2.43 o 
   3   7   0        0.65        0.46      2.54 o 
   4   7   0        1.05        1.33      2.77 o 
   5   7   0        0.29       -0.58      2.71 o 
 -14   1   1        0.25        0.16      1.36 o 
 -13   1   1        6.82        6.71      1.68 o 
 -12   1   1       21.16       21.01      2.41 o 
 -11   1   1        4.11        2.53      1.75 o 
 -10   1   1       28.46       25.67      1.88 o 
  -9   1   1        9.91        8.47      1.60 o 
  -8   1   1       19.27       17.84      1.62 o 
  -7   1   1        7.74        2.54      1.41 o 
  -6   1   1        1.04        0.79      1.34 o 
  -4   1   1       48.16       32.46      2.43 o 
  -3   1   1      318.26      362.34      5.72 o 
  -2   1   1     1973.23     2133.98      8.63 o 
  -1   1   1      695.91      587.14      3.68 o 
   0   1   1     1668.04     1607.21     18.02 o 
   1   1   1     1103.66      977.37     10.72 o 
   2   1   1     1090.98     1031.02      5.61 o 
   3   1   1     1565.87     1530.05      8.44 o 
   4   1   1      933.32      981.09      9.13 o 
   5   1   1     1552.45     1575.88      6.07 o 
   6   1   1       26.25       21.71      0.85 o 
   7   1   1        0.31        1.13      0.72 o 
   8   1   1      147.49      147.02      2.30 o 
   9   1   1       18.35       15.16      1.16 o 
  10   1   1       38.51       42.06      1.46 o 
  11   1   1       61.80       59.38      1.73 o 
  12   1   1        2.33        1.59      1.04 o 
  13   1   1        1.63        2.06      1.11 o 
  14   1   1        0.02        0.20      1.49 o 
 -14   2   1        0.00        3.00      2.18 o 
 -13   2   1        0.53        0.64      1.25 o 
 -12   2   1        2.04        1.25      1.49 o 
 -11   2   1       51.39       53.98      2.47 o 
 -10   2   1        2.61        4.17      1.80 o 
  -9   2   1       91.60       81.30      3.35 o 
  -8   2   1       40.94       43.27      2.11 o 
  -7   2   1       21.21       19.87      1.63 o 
  -6   2   1       23.78       26.76      3.35 o 
  -5   2   1       32.05       33.59      1.62 o 
  -4   2   1      320.29      358.92      9.21 o 
  -3   2   1      856.91      831.52     10.34 o 
  -2   2   1       20.99       18.76      0.87 o 
  -1   2   1      122.84      143.15      1.80 o 
   0   2   1      112.46       94.06      1.82 o 
   1   2   1     1408.07     1301.47     16.93 o 
   2   2   1      683.97      663.83      9.42 o 
   3   2   1      363.93      396.21      4.68 o 
   4   2   1       16.52       23.49      1.85 o 
   5   2   1        4.43        4.00      0.53 o 
   6   2   1       34.32       32.06      1.02 o 
   7   2   1       66.51       70.81      1.43 o 
   8   2   1       25.08       25.85      1.10 o 
   9   2   1       12.36       14.84      1.02 o 
  10   2   1      100.00       97.80      2.16 o 
  11   2   1        4.51        5.27      1.06 o 
  12   2   1       15.35       18.21      1.37 o 
  13   2   1        1.08        1.33      1.28 o 
  14   2   1        4.40        4.54      2.10 o 
 -13   3   1        1.19        1.91      1.57 o 
 -12   3   1        0.58        0.42      1.53 o 
 -11   3   1        3.49        3.83      1.53 o 
 -10   3   1       12.44       10.26      1.22 o 
  -9   3   1        0.16        0.98      0.99 o 
  -8   3   1        7.33        4.97      1.11 o 
  -7   3   1      287.34      279.17      4.06 o 
  -6   3   1        2.57        3.65      0.90 o 
  -5   3   1       46.60       47.91      1.50 o 
  -4   3   1      179.30      178.09      3.00 o 
  -3   3   1      128.47      129.64      1.93 o 
  -2   3   1       28.51       21.56      0.91 o 
  -1   3   1       49.77       38.61      1.01 o 
   0   3   1      647.12      660.94      8.90 o 
   1   3   1       69.24       82.68      1.40 o 
   2   3   1       53.85       50.75      3.04 o 
   3   3   1      134.57      169.54      2.71 o 
   4   3   1       36.31       24.98      1.34 o 
   5   3   1        0.11        0.27      1.05 o 
   6   3   1      389.22      391.97      4.99 o 
   7   3   1      121.98      119.19      3.07 o 
   8   3   1        0.04        0.01      0.30 o 
   9   3   1        1.88        3.32      0.49 o 
  10   3   1       13.25       12.15      0.81 o 
  11   3   1       26.30       29.24      1.90 o 
  12   3   1        4.62        4.55      2.10 o 
  13   3   1        0.00       -1.34      2.05 o 
 -12   4   1       13.65       15.06      2.86 o 
 -11   4   1        1.28        1.53      1.71 o 
 -10   4   1       16.16       11.49      1.83 o 
  -9   4   1        7.16        6.06      1.90 o 
  -8   4   1       11.92       14.70      1.39 o 
  -7   4   1       19.58       16.23      1.05 o 
  -6   4   1       91.73       95.36      1.97 o 
  -5   4   1        7.27        6.95      0.88 o 
  -4   4   1        0.36        0.28      0.64 o 
  -3   4   1      131.02      138.44      1.94 o 
  -2   4   1       12.02       16.42      0.83 o 
  -1   4   1        4.79        3.91      0.65 o 
   0   4   1        2.98        1.61      0.74 o 
   1   4   1       17.18       14.91      0.93 o 
   2   4   1       68.06       68.61      2.02 o 
   3   4   1      108.50      118.12      4.08 o 
   4   4   1       94.87       86.93      2.85 o 
   5   4   1       38.70       38.84      1.84 o 
   6   4   1        0.14        0.43      1.11 o 
   7   4   1       67.53       79.03      2.43 o 
   8   4   1       43.12       53.04      4.19 o 
   9   4   1        5.98        3.44      1.47 o 
  10   4   1       29.14       21.56      1.91 o 
  11   4   1        1.43        1.16      1.85 o 
  12   4   1        5.40        6.48      2.24 o 
 -11   5   1        0.05        0.88      2.34 o 
 -10   5   1        2.53        4.64      2.22 o 
  -9   5   1        0.97        0.61      1.98 o 
  -8   5   1        0.88       -0.31      1.79 o 
  -7   5   1        6.94        4.56      1.85 o 
  -6   5   1        0.01       -0.67      1.71 o 
  -5   5   1        0.28       -0.10      1.58 o 
  -4   5   1        9.93       11.80      1.22 o 
  -3   5   1       17.88       19.77      1.52 o 
  -2   5   1       18.00       20.10      1.69 o 
  -1   5   1       42.05       42.27      2.10 o 
   0   5   1       63.58       55.95      2.20 o 
   1   5   1       31.61       34.41      1.57 o 
   2   5   1       15.85       15.33      1.16 o 
   3   5   1        4.16        4.24      0.75 o 
   4   5   1        0.05       -0.12      1.34 o 
   5   5   1        0.76        0.79      1.33 o 
   6   5   1        5.83        4.02      1.45 o 
   7   5   1       61.88       53.88      2.78 o 
   8   5   1        8.55        7.18      2.10 o 
   9   5   1        4.16        8.08      2.15 o 
  10   5   1        1.48        1.00      2.22 o 
  11   5   1       15.67       20.12      2.79 o 
  -9   6   1        3.60        3.38      2.04 o 
  -8   6   1        0.48        0.23      2.11 o 
  -7   6   1        7.47        8.21      2.31 o 
  -6   6   1        0.05       -0.30      1.73 o 
  -5   6   1       11.06       10.34      2.77 o 
  -4   6   1        5.77        4.24      1.30 o 
  -3   6   1        1.19        0.53      1.32 o 
  -2   6   1        4.86        1.95      1.39 o 
  -1   6   1        0.24        0.09      1.33 o 
   0   6   1        9.32        8.95      1.47 o 
   1   6   1        3.16        4.18      1.31 o 
   2   6   1        0.40       -1.11      1.11 o 
   3   6   1        9.66        7.79      1.02 o 
   4   6   1       11.82       10.92      2.77 o 
   5   6   1        6.67        4.74      2.66 o 
   6   6   1        1.55        0.81      2.43 o 
   7   6   1        0.55        0.35      2.48 o 
   8   6   1        0.01       -0.46      2.83 o 
   9   6   1        0.83        0.23      2.95 o 
  -5   7   1        3.19        1.27      2.37 o 
  -4   7   1        0.02       -0.64      2.43 o 
  -3   7   1        4.96        3.18      2.48 o 
  -2   7   1        0.69        0.12      2.19 o 
  -1   7   1        3.66        4.14      1.59 o 
   0   7   1       12.48       14.50      2.66 o 
   1   7   1        0.29        0.87      2.43 o 
   2   7   1       26.34       31.07      3.64 o 
   3   7   1       14.89       14.15      3.12 o 
   4   7   1        0.25        1.10      2.54 o 
   5   7   1        6.68        3.00      2.83 o 
 -14   0   2        0.13       -1.91      2.83 o 
 -13   0   2       24.97       29.69      3.93 o 
 -12   0   2       74.59       82.88      5.31 o 
 -11   0   2        8.30        3.87      2.83 o 
 -10   0   2        5.85        5.54      2.89 o 
  -9   0   2       58.29       64.75      3.16 o 
  -8   0   2      218.99      209.62      4.65 o 
  -7   0   2        3.39        3.23      2.19 o 
  -6   0   2        9.49        8.09      2.14 o 
  -5   0   2      395.92      386.85      5.17 o 
  -4   0   2       30.57       42.97      2.95 o 
  -3   0   2      583.91      459.60      6.70 o 
  -2   0   2     1010.38     1195.61      9.76 o 
  -1   0   2     5470.64     5775.32     74.62 o 
   0   0   2     2873.80     2962.62     12.07 o 
   1   0   2     1536.78     1352.75      8.20 o 
   3   0   2      828.42      796.75      8.90 o 
   4   0   2       82.95       90.66      2.71 o 
   5   0   2       40.87       43.27      2.03 o 
   6   0   2       86.23       73.32      1.51 o 
   7   0   2      707.86      687.26      8.90 o 
   8   0   2       20.20       23.75      1.29 o 
   9   0   2      427.86      448.96      4.57 o 
  10   0   2       22.53       25.81      1.79 o 
  11   0   2        0.88        1.35      1.27 o 
  12   0   2        0.09        0.56      1.34 o 
  13   0   2       14.56       19.04      1.97 o 
  14   0   2        6.91        4.85      2.95 o 
 -14   1   2        3.79        4.30      2.06 o 
 -13   1   2        0.08        0.45      1.98 o 
 -12   1   2       47.20       47.98      3.12 o 
 -11   1   2       37.58       38.23      2.82 o 
 -10   1   2        0.23        0.24      1.80 o 
  -9   1   2        0.00        0.40      1.45 o 
  -8   1   2        0.16       -0.22      1.46 o 
  -7   1   2        8.74        8.38      1.45 o 
  -6   1   2       27.21       41.04      2.29 o 
  -5   1   2      128.94      122.50      4.74 o 
  -4   1   2        0.45       -0.06      1.85 o 
  -3   1   2       50.43       46.57      3.67 o 
  -2   1   2      565.89      561.26      3.73 o 
  -1   1   2     1038.49     1180.63      6.27 o 
   0   1   2      889.30      778.99      3.74 o 
   1   1   2      503.48      469.17      2.63 o 
   2   1   2        4.91        4.24      0.49 o 
   3   1   2     2002.24     1878.34      4.97 o 
   4   1   2      186.87      207.61      1.73 o 
   5   1   2      441.56      447.42      4.47 o 
   6   1   2        0.09        0.15      0.45 o 
   7   1   2      104.96      103.46      2.12 o 
   8   1   2      177.82      184.18      2.33 o 
   9   1   2       17.80       17.31      1.09 o 
  10   1   2        4.52        4.49      0.85 o 
  11   1   2        3.20        3.66      0.87 o 
  12   1   2        1.16        0.99      0.92 o 
  13   1   2        0.03       -0.25      1.33 o 
  14   1   2        0.02        0.04      1.89 o 
 -14   2   2        2.21        0.74      1.67 o 
 -13   2   2       12.17        8.38      2.30 o 
 -12   2   2        1.06       -0.31      2.00 o 
 -11   2   2        0.01       -0.19      1.86 o 
 -10   2   2       13.45        9.39      2.13 o 
  -9   2   2       15.47       17.00      3.21 o 
  -8   2   2       15.82       14.33      1.72 o 
  -7   2   2       50.73       51.00      1.77 o 
  -6   2   2       58.50       56.01      2.18 o 
  -5   2   2       74.84       78.74      3.03 o 
  -4   2   2      125.42      160.45      8.26 o 
  -3   2   2      125.45      153.79      2.21 o 
  -2   2   2      190.54      254.63      2.76 o 
   0   2   2      423.35      378.58      2.78 o 
   1   2   2       38.56       27.19      1.26 o 
   2   2   2      180.15      211.14      3.18 o 
   3   2   2      176.45      198.58      2.51 o 
   4   2   2     1565.53     1573.18      6.71 o 
   5   2   2      156.66      148.47      9.12 o 
   6   2   2        5.63        4.18      0.55 o 
   7   2   2        0.02        0.33      0.55 o 
   8   2   2      113.67      123.90      1.74 o 
   9   2   2       13.50       10.02      0.83 o 
  10   2   2        8.19        8.53      0.84 o 
  11   2   2        6.78        5.16      0.86 o 
  12   2   2        2.36        1.63      1.24 o 
  13   2   2        1.07        2.39      1.86 o 
  14   2   2        4.53        6.35      2.15 o 
 -13   3   2        0.00        0.50      1.68 o 
 -12   3   2        0.01        1.04      1.72 o 
 -11   3   2        7.97        7.61      2.20 o 
 -10   3   2       56.96       58.46      3.35 o 
  -9   3   2       24.37       27.21      2.65 o 
  -8   3   2       80.75       80.59      2.85 o 
  -7   3   2      307.50      330.12     14.61 o 
  -6   3   2       93.96       96.46      2.39 o 
  -5   3   2       59.41       61.93      1.90 o 
  -4   3   2      209.22      206.26      6.79 o 
  -3   3   2      104.21       96.03      1.77 o 
  -2   3   2        8.14        4.16      0.76 o 
  -1   3   2        2.77        3.95      0.74 o 
   1   3   2        3.64        4.44      0.84 o 
   2   3   2       58.43       80.88      2.08 o 
   3   3   2       43.82       51.73      1.84 o 
   4   3   2       13.45       13.77      1.03 o 
   5   3   2        1.66        0.60      0.79 o 
   6   3   2        3.57        3.25      0.79 o 
   7   3   2        0.75        0.73      0.67 o 
   8   3   2        0.05        0.37      1.07 o 
   9   3   2        7.51        7.59      0.42 o 
  10   3   2        0.92        1.16      0.56 o 
  11   3   2        0.91        3.08      1.92 o 
  12   3   2        0.19        1.32      1.94 o 
  13   3   2        0.05        1.27      2.00 o 
 -12   4   2        0.14        0.31      1.76 o 
 -11   4   2       11.39       15.48      2.12 o 
 -10   4   2       10.63       11.77      1.89 o 
  -9   4   2       10.73        6.12      1.87 o 
  -8   4   2       10.30        9.48      1.40 o 
  -7   4   2        9.05       10.35      1.35 o 
  -6   4   2        2.70        3.36      1.13 o 
  -5   4   2       31.60       30.60      1.78 o 
  -4   4   2       69.80       73.30      2.43 o 
  -3   4   2       18.63       19.54      1.16 o 
  -2   4   2        5.13        4.30      0.91 o 
  -1   4   2        6.17        6.48      0.83 o 
   0   4   2       16.89       18.63      0.98 o 
   1   4   2      165.17      176.80      3.72 o 
   2   4   2       20.68       18.95      0.84 o 
   3   4   2       37.52       35.39      1.70 o 
   4   4   2        9.51       10.11      1.85 o 
   5   4   2       15.44       20.44      1.91 o 
   6   4   2        3.78        4.69      1.20 o 
   7   4   2       30.10       26.75      2.80 o 
   8   4   2        0.22        0.22      0.99 o 
   9   4   2        0.00        0.69      1.18 o 
  10   4   2        3.80        2.59      1.90 o 
  11   4   2       10.57       13.32      2.29 o 
  12   4   2        2.96        4.18      2.20 o 
 -11   5   2        7.42        5.70      1.94 o 
 -10   5   2        3.05        2.71      2.14 o 
  -9   5   2       27.71       27.68      2.77 o 
  -8   5   2        5.46        4.20      1.87 o 
  -7   5   2        0.06       -0.12      1.69 o 
  -6   5   2        3.35        2.21      0.95 o 
  -5   5   2       51.80       51.55      2.10 o 
  -4   5   2       11.05        9.79      1.10 o 
  -3   5   2      119.60      123.19      3.73 o 
  -2   5   2      104.41      105.67      4.27 o 
  -1   5   2        0.03       -0.20      1.25 o 
   0   5   2        0.11        0.19      0.95 o 
   1   5   2       10.85       11.14      1.13 o 
   2   5   2       11.07       13.58      1.41 o 
   3   5   2       31.90       30.73      3.21 o 
   4   5   2        1.77        0.71      1.45 o 
   5   5   2       24.11       23.46      1.96 o 
   6   5   2        6.42        5.59      1.47 o 
   7   5   2        0.08        1.96      2.66 o 
   8   5   2       12.70        9.88      2.95 o 
   9   5   2        4.41        5.83      2.83 o 
  10   5   2        2.12        2.14      2.83 o 
  -9   6   2       14.51       14.78      2.65 o 
  -8   6   2        0.09        1.72      2.00 o 
  -7   6   2        3.89        4.45      1.96 o 
  -6   6   2       15.80       20.18      2.46 o 
  -5   6   2        2.73        2.87      1.91 o 
  -4   6   2       16.71       19.01      1.69 o 
  -3   6   2       15.94       14.18      1.78 o 
  -2   6   2       12.00       15.96      1.88 o 
  -1   6   2        2.18        1.93      1.33 o 
   0   6   2        8.50        6.45      1.39 o 
   1   6   2       11.96       11.00      1.47 o 
   2   6   2       26.41       27.53      1.60 o 
   3   6   2        3.86        1.96      2.43 o 
   4   6   2       27.43       27.55      3.64 o 
   5   6   2        9.15        9.01      2.77 o 
   6   6   2        0.10       -0.17      2.66 o 
   7   6   2        0.29        3.00      2.60 o 
   8   6   2        0.09        2.08      2.89 o 
  -5   7   2        1.66        3.47      2.60 o 
  -4   7   2        2.28        1.73      2.43 o 
  -3   7   2        2.32        1.96      2.19 o 
  -2   7   2        0.11       -1.27      2.02 o 
  -1   7   2        0.34        0.47      1.50 o 
   0   7   2       12.30       13.51      2.89 o 
   1   7   2        0.03        1.21      2.43 o 
   2   7   2       10.89       11.78      3.00 o 
   3   7   2        0.01        0.58      2.77 o 
   4   7   2        0.76        0.52      2.60 o 
   5   7   2        0.17        0.00      2.71 o 
 -14   1   3        0.73        0.32      2.21 o 
 -13   1   3        0.39        1.02      2.10 o 
 -12   1   3        0.03        0.96      2.02 o 
 -11   1   3       29.39       29.65      2.97 o 
 -10   1   3        0.48        1.39      1.92 o 
  -9   1   3        0.52       -0.47      2.06 o 
  -8   1   3        6.26        4.65      1.67 o 
  -7   1   3       77.53       71.40      2.56 o 
  -6   1   3      166.52      185.56      4.25 o 
  -5   1   3       55.58       57.99      2.61 o 
  -4   1   3      363.11      364.15      9.79 o 
  -3   1   3        0.31        0.65      1.06 o 
  -2   1   3      103.44       98.85      2.45 o 
  -1   1   3      311.28      304.97      3.07 o 
   0   1   3      606.79      519.50      4.47 o 
   1   1   3      411.49      444.95      2.58 o 
   3   1   3       24.48       33.53      0.94 o 
   4   1   3      325.08      304.19      2.44 o 
   5   1   3        0.41        0.33      0.54 o 
   6   1   3        5.20        5.38      0.77 o 
   7   1   3      127.52      132.31      4.05 o 
   8   1   3        3.80        4.71      1.05 o 
   9   1   3      129.75      123.27      2.84 o 
  10   1   3        0.53        0.82      0.62 o 
  11   1   3        4.61        5.02      0.74 o 
  12   1   3        9.15       11.13      1.50 o 
  13   1   3        2.01        2.36      1.25 o 
  14   1   3        7.56        7.74      3.41 o 
 -14   2   3        0.81        3.16      2.27 o 
 -13   2   3        0.22       -0.43      2.05 o 
 -12   2   3        3.58        4.06      2.14 o 
 -11   2   3        2.17        1.72      2.01 o 
 -10   2   3      159.11      176.47      5.17 o 
  -9   2   3       42.67       45.82      2.36 o 
  -8   2   3       38.37       36.24      2.79 o 
  -7   2   3        3.35        4.79      1.57 o 
  -6   2   3        7.47        7.82      1.74 o 
  -5   2   3        1.97        1.38      1.18 o 
  -4   2   3       70.41       79.38      2.51 o 
  -3   2   3      648.21      687.22      5.72 o 
  -2   2   3     2191.50     2293.12     22.30 o 
  -1   2   3       65.73       71.47      1.52 o 
   0   2   3      348.57      412.21      4.39 o 
   1   2   3      105.29      112.46      3.53 o 
   2   2   3      121.67       88.46      1.25 o 
   3   2   3        4.20        2.75      0.53 o 
   4   2   3        9.77        5.11      0.56 o 
   5   2   3        0.40        0.14      0.69 o 
   6   2   3        1.37        2.12      0.83 o 
   7   2   3        2.11        3.60      0.85 o 
   8   2   3        0.13        0.50      0.84 o 
   9   2   3       22.17       20.44      1.26 o 
  10   2   3        7.56        5.27      1.01 o 
  11   2   3       13.53       13.80      1.46 o 
  12   2   3        8.47        7.85      1.34 o 
  13   2   3        0.13       -0.22      1.73 o 
 -13   3   3        7.87       12.32      3.06 o 
 -12   3   3        0.12       -0.50      2.20 o 
 -11   3   3        3.04        2.53      2.17 o 
 -10   3   3       16.94       16.31      1.79 o 
  -9   3   3       37.51       40.36      3.12 o 
  -8   3   3        2.22        0.40      2.60 o 
  -7   3   3       23.97       23.51      3.41 o 
  -6   3   3      422.95      390.18      9.41 o 
  -5   3   3        1.58        1.80      1.69 o 
  -4   3   3        9.46        8.15      1.21 o 
  -3   3   3        3.18        5.21      1.16 o 
  -2   3   3      345.96      364.72      5.35 o 
  -1   3   3      144.48      179.59      5.11 o 
   0   3   3        1.00        1.18      0.89 o 
   1   3   3        0.17        0.81      0.78 o 
   2   3   3       29.45       30.92      1.00 o 
   3   3   3       13.82       14.06      1.12 o 
   4   3   3       49.81       61.55      1.53 o 
   5   3   3        2.30        3.15      0.73 o 
   6   3   3        6.25        3.72      0.67 o 
   7   3   3        6.39        5.41      0.74 o 
   8   3   3        2.24       -0.06      2.19 o 
   9   3   3        5.22        3.52      0.52 o 
  10   3   3        2.79        2.83      2.66 o 
  11   3   3        6.73        4.68      2.83 o 
  12   3   3        5.05        6.53      3.06 o 
  13   3   3        2.22        0.00      3.06 o 
 -12   4   3       10.48        9.37      2.12 o 
 -11   4   3        2.27        3.24      2.39 o 
 -10   4   3        0.96        0.63      2.18 o 
  -9   4   3        2.37        3.52      2.77 o 
  -8   4   3       15.72       14.03      3.23 o 
  -7   4   3      117.08      123.88      6.35 o 
  -6   4   3       10.63       10.51      2.95 o 
  -5   4   3      505.35      504.01     11.09 o 
  -4   4   3       80.24       93.48      3.49 o 
  -3   4   3        5.69        4.40      1.25 o 
  -2   4   3        8.80       12.30      1.70 o 
  -1   4   3       30.24       27.21      1.58 o 
   0   4   3       10.53       14.31      1.03 o 
   1   4   3       17.72       14.57      1.05 o 
   2   4   3      173.16      158.84      3.09 o 
   3   4   3       74.56       70.26      2.18 o 
   4   4   3       18.54       15.87      1.70 o 
   5   4   3       19.19       14.64      1.48 o 
   6   4   3        1.43        0.42      1.03 o 
   7   4   3       10.78       10.68      1.50 o 
   8   4   3        0.12        0.37      0.91 o 
   9   4   3        0.60        2.14      2.54 o 
  10   4   3        2.57        1.67      2.60 o 
  11   4   3        0.37       -0.35      2.83 o 
 -11   5   3        1.68        0.39      1.99 o 
 -10   5   3        1.91        3.96      2.22 o 
  -9   5   3       13.75       15.03      2.42 o 
  -8   5   3        9.61       10.28      2.12 o 
  -7   5   3        0.03        0.62      1.63 o 
  -6   5   3        3.71        1.51      1.71 o 
  -5   5   3        9.44        9.98      2.01 o 
  -4   5   3        3.39        3.15      1.27 o 
  -3   5   3        0.80        0.34      1.23 o 
  -2   5   3       18.02       19.79      2.07 o 
  -1   5   3       75.07       72.31      3.01 o 
   0   5   3        0.69        0.47      0.88 o 
   1   5   3       10.40       11.57      1.10 o 
   2   5   3        2.44        2.65      0.82 o 
   3   5   3       46.07       50.94      2.60 o 
   4   5   3        8.75       11.11      1.70 o 
   5   5   3        4.22        3.68      1.44 o 
   6   5   3       11.51       11.44      2.89 o 
   7   5   3        6.96        5.20      2.77 o 
   8   5   3        1.52        1.04      2.54 o 
   9   5   3        0.73        2.25      2.77 o 
  10   5   3        7.63       12.30      3.41 o 
  -8   6   3        0.55        1.48      2.08 o 
  -7   6   3       12.23        9.79      2.25 o 
  -6   6   3        1.85        1.93      2.01 o 
  -5   6   3        0.14        1.93      2.08 o 
  -4   6   3        1.57        1.93      1.29 o 
  -3   6   3       13.23       11.50      1.57 o 
  -2   6   3       11.27        9.18      1.67 o 
  -1   6   3        9.09        8.97      1.67 o 
   0   6   3       48.27       45.71      3.98 o 
   1   6   3       10.20        9.95      1.47 o 
   2   6   3        4.45        3.87      2.66 o 
   3   6   3        6.68        8.20      2.95 o 
   4   6   3        0.14       -0.40      2.54 o 
   5   6   3        0.14        2.19      2.43 o 
   6   6   3        1.62        2.54      2.43 o 
   7   6   3        5.98        6.81      2.89 o 
   8   6   3        0.38        4.91      3.00 o 
  -4   7   3        1.04       -1.27      2.71 o 
  -3   7   3        4.06        2.19      2.31 o 
  -2   7   3        0.09        1.53      1.73 o 
  -1   7   3        0.36       -0.81      2.25 o 
   0   7   3        4.65        5.20      2.54 o 
   1   7   3        2.34        2.77      2.89 o 
   2   7   3        8.79        6.24      2.95 o 
   3   7   3        2.14       -1.62      3.18 o 
   4   7   3        0.05        0.58      3.06 o 
 -14   0   4       20.22       19.00      4.04 o 
 -13   0   4       82.99       91.31      6.41 o 
 -12   0   4        1.81       -0.92      3.12 o 
 -11   0   4       41.75       41.81      4.45 o 
 -10   0   4        6.37        5.02      2.95 o 
  -9   0   4      141.57      144.90      6.41 o 
  -8   0   4      111.45      122.61      5.78 o 
  -7   0   4       60.85       81.72      4.79 o 
  -6   0   4       45.11       28.07      3.29 o 
  -5   0   4        6.74        9.01      3.00 o 
  -4   0   4        5.42        8.03      2.60 o 
  -3   0   4      442.89      449.26      8.20 o 
  -2   0   4      673.85      723.07      9.70 o 
  -1   0   4     1440.19     1585.69     25.18 o 
   0   0   4     1169.60     1229.51     11.26 o 
   1   0   4       21.45       25.87      1.47 o 
   2   0   4      130.41      130.01      3.18 o 
   3   0   4      122.77       87.46      2.35 o 
   4   0   4       30.53       37.71      1.17 o 
   5   0   4      265.66      313.60      3.01 o 
   6   0   4       50.06       52.18      1.78 o 
   7   0   4       24.64       24.16      1.22 o 
   8   0   4      239.94      234.84      3.65 o 
   9   0   4        0.47        1.31      1.12 o 
  10   0   4       72.39       75.78      2.52 o 
  11   0   4        2.50        2.60      2.25 o 
  12   0   4       79.71       93.50      5.31 o 
  13   0   4        3.46        3.47      2.71 o 
 -14   1   4        2.09        2.48      2.49 o 
 -13   1   4        7.64        8.59      2.45 o 
 -12   1   4       70.20       71.98      3.94 o 
 -11   1   4       17.40       19.91      2.80 o 
 -10   1   4       16.89       15.68      2.49 o 
  -9   1   4       41.46       37.18      3.16 o 
  -8   1   4        9.21        8.62      2.34 o 
  -7   1   4       70.58       69.97      2.74 o 
  -6   1   4      272.91      287.67     10.40 o 
  -5   1   4      839.73      901.13     28.70 o 
  -4   1   4      282.82      308.29      7.16 o 
  -3   1   4       61.53       69.07      3.58 o 
  -2   1   4      337.82      362.20      6.98 o 
  -1   1   4        8.61        9.13      0.94 o 
   0   1   4       66.01       68.76      1.46 o 
   1   1   4      166.33      182.84      2.10 o 
   2   1   4      442.61      501.12      6.00 o 
   3   1   4      130.85      158.77      2.67 o 
   4   1   4      335.53      317.29      2.63 o 
   5   1   4        0.49        0.55      0.61 o 
   6   1   4      123.06      122.79      1.85 o 
   7   1   4        1.76        2.52      0.84 o 
   8   1   4       48.29       53.75      3.03 o 
   9   1   4      152.08      157.98      3.95 o 
  10   1   4        0.62       -0.52      1.34 o 
  11   1   4        0.10        0.32      1.46 o 
  12   1   4        0.00        0.12      1.54 o 
  13   1   4       12.01       10.14      2.02 o 
 -14   2   4        1.85        2.11      2.43 o 
 -13   2   4        6.10        5.45      2.37 o 
 -12   2   4       10.82        7.28      2.41 o 
 -11   2   4        2.26        1.84      2.26 o 
 -10   2   4       29.60       24.47      3.23 o 
  -9   2   4       79.67       82.90      2.94 o 
  -8   2   4      164.60      162.34      4.82 o 
  -7   2   4        0.01       -0.59      1.39 o 
  -6   2   4        0.97        0.33      1.74 o 
  -5   2   4        1.45        1.27      1.75 o 
  -4   2   4      255.35      233.03      4.68 o 
  -3   2   4       32.18       40.51      1.78 o 
  -2   2   4      110.92      113.73      2.55 o 
  -1   2   4        4.81        5.78      1.09 o 
   0   2   4        1.29        1.49      0.73 o 
   1   2   4      126.07      122.84      1.78 o 
   2   2   4       43.18       43.83      1.08 o 
   3   2   4       14.59       14.49      0.64 o 
   4   2   4       16.02       12.89      1.64 o 
   5   2   4      227.20      217.97      2.45 o 
   6   2   4        6.91        9.85      1.09 o 
   7   2   4       82.28       85.36      3.51 o 
   8   2   4       11.73       10.58      1.19 o 
   9   2   4       22.70       25.27      1.55 o 
  10   2   4       14.78       14.08      1.45 o 
  11   2   4        3.79        2.97      1.37 o 
  12   2   4        0.06        0.64      2.60 o 
  13   2   4       10.02       13.51      3.52 o 
 -13   3   4        1.84        1.44      2.45 o 
 -12   3   4        4.27        3.18      2.22 o 
 -11   3   4       17.12       17.70      2.69 o 
 -10   3   4       15.72       14.49      2.58 o 
  -9   3   4        0.87        0.47      1.46 o 
  -8   3   4       87.59       88.21      4.91 o 
  -7   3   4      157.49      163.44      4.30 o 
  -6   3   4        0.01       -0.64      2.43 o 
  -5   3   4      102.86      101.76      3.65 o 
  -4   3   4       16.07       16.45      1.56 o 
  -3   3   4       87.74       85.80      4.34 o 
  -2   3   4      147.58      150.36      4.88 o 
  -1   3   4       80.36       99.03      2.98 o 
   0   3   4      413.16      428.59      9.11 o 
   1   3   4       36.07       32.72      1.08 o 
   2   3   4      118.35      119.72      1.60 o 
   3   3   4       52.69       54.18      1.20 o 
   4   3   4       18.36       15.98      0.88 o 
   5   3   4       94.86       90.26      3.21 o 
   6   3   4        9.27        5.74      1.55 o 
   7   3   4       29.30       17.90      3.12 o 
   8   3   4       19.70       18.54      3.23 o 
   9   3   4        2.76        4.21      0.64 o 
  10   3   4        1.78        2.08      2.71 o 
  11   3   4        2.91        2.31      2.71 o 
  12   3   4        1.24        0.92      3.00 o 
 -12   4   4        1.20        2.05      2.46 o 
 -11   4   4        5.32        5.69      2.61 o 
 -10   4   4        7.33        3.92      2.27 o 
  -9   4   4        2.14        1.21      2.89 o 
  -8   4   4        0.10        1.45      1.57 o 
  -7   4   4        6.80        7.25      1.70 o 
  -6   4   4       15.51       18.32      1.98 o 
  -5   4   4      100.90      101.50      3.96 o 
  -4   4   4       39.37       34.13      1.88 o 
  -3   4   4        9.56        6.73      1.29 o 
  -2   4   4       69.12       75.73      2.08 o 
  -1   4   4       65.29       63.86      1.92 o 
   0   4   4       51.28       50.39      1.74 o 
   1   4   4       12.35       14.42      1.23 o 
   2   4   4      116.73      109.26      2.22 o 
   3   4   4        7.57        5.22      0.67 o 
   4   4   4        1.50        2.65      1.31 o 
   5   4   4        4.90        2.87      1.20 o 
   6   4   4       35.61       33.77      1.62 o 
   7   4   4        3.47        1.85      2.43 o 
   8   4   4        0.08        1.10      2.54 o 
   9   4   4        0.39        1.39      2.54 o 
  10   4   4        0.37       -0.17      3.18 o 
  11   4   4        3.58        2.43      3.06 o 
 -10   5   4        9.49        9.70      3.75 o 
  -9   5   4       33.32       28.88      4.45 o 
  -8   5   4        1.51        3.70      3.12 o 
  -7   5   4        0.65        0.00      2.71 o 
  -6   5   4        4.93        4.09      1.61 o 
  -5   5   4        2.94        2.67      1.51 o 
  -4   5   4       22.27       23.56      1.75 o 
  -3   5   4      128.63      139.36      4.17 o 
  -2   5   4       61.94       71.51      3.26 o 
  -1   5   4        5.82        9.68      1.48 o 
   0   5   4       93.91       98.98      3.51 o 
   1   5   4       89.95       93.98      3.29 o 
   2   5   4        8.05        5.98      0.75 o 
   3   5   4       23.36       28.15      2.83 o 
   4   5   4       22.77       22.42      1.98 o 
   5   5   4        3.65        2.66      2.66 o 
   6   5   4       23.90       19.00      3.58 o 
   7   5   4        8.55        9.01      3.06 o 
   8   5   4        0.00        0.52      2.66 o 
   9   5   4        1.52       -0.69      2.89 o 
  -8   6   4        4.51        8.87      2.33 o 
  -7   6   4        9.71       12.03      2.43 o 
  -6   6   4       18.32       17.31      2.63 o 
  -5   6   4        8.90        7.85      2.07 o 
  -4   6   4        0.00       -0.01      1.43 o 
  -3   6   4       13.60       14.65      1.70 o 
  -2   6   4        7.46        5.51      1.45 o 
  -1   6   4        7.95        7.66      1.57 o 
   0   6   4       24.67       23.58      2.05 o 
   1   6   4        2.24        2.62      1.26 o 
   2   6   4        4.53        3.00      2.60 o 
   3   6   4        4.36        7.57      2.71 o 
   4   6   4        4.88        6.12      2.77 o 
   5   6   4       17.24       26.22      3.70 o 
   6   6   4        0.07       -1.10      3.00 o 
   7   6   4        7.65        5.83      2.89 o 
  -3   7   4        7.83        9.36      2.66 o 
  -2   7   4        0.30        1.39      2.66 o 
  -1   7   4        0.02        2.02      2.48 o 
   0   7   4        0.73        0.00      2.77 o 
   1   7   4       18.53       24.66      3.87 o 
   2   7   4       18.15       19.35      3.75 o 
   3   7   4        0.36       -0.12      2.83 o 
 -14   1   5        4.11        3.78      2.52 o 
 -13   1   5        0.13       -1.32      2.35 o 
 -12   1   5       25.78       25.63      4.50 o 
 -11   1   5        4.54        4.18      2.47 o 
 -10   1   5        9.66        6.87      2.24 o 
  -9   1   5       42.21       41.14      3.23 o 
  -8   1   5       13.57       13.39      2.65 o 
  -7   1   5        4.94        5.37      1.69 o 
  -6   1   5        6.22        8.06      1.41 o 
  -5   1   5       22.57       21.91      1.55 o 
  -4   1   5        1.07        1.41      1.26 o 
  -3   1   5        4.42        8.94      1.77 o 
  -2   1   5      593.15      631.42      4.83 o 
  -1   1   5       35.25       24.15      1.44 o 
   0   1   5        7.15        6.29      1.05 o 
   1   1   5      208.39      204.17      2.50 o 
   2   1   5        5.63        5.93      0.78 o 
   3   1   5       29.50       33.49      0.99 o 
   4   1   5      195.85      187.27      1.61 o 
   5   1   5       58.37       52.40      1.36 o 
   6   1   5        9.74       10.66      0.90 o 
   7   1   5        1.64        0.33      0.82 o 
   8   1   5       55.42       58.87      2.71 o 
   9   1   5        0.15       -0.03      1.39 o 
  10   1   5        2.42        1.03      1.55 o 
  11   1   5        0.22        0.85      1.66 o 
  12   1   5        1.83        1.22      1.62 o 
  13   1   5        2.98        5.95      3.23 o 
 -13   2   5        0.03       -0.14      2.45 o 
 -12   2   5        0.07       -0.32      2.32 o 
 -11   2   5        5.75        8.09      2.66 o 
 -10   2   5       10.12        7.66      2.48 o 
  -9   2   5        0.06        1.21      2.26 o 
  -8   2   5        0.18       -1.60      1.93 o 
  -7   2   5        0.31       -0.05      1.50 o 
  -6   2   5       33.54       32.30      2.32 o 
  -5   2   5       12.10       15.80      1.66 o 
  -4   2   5       31.78       33.64      1.88 o 
  -3   2   5      923.91      937.44     10.22 o 
  -2   2   5       90.35      115.42      2.35 o 
  -1   2   5      778.78      859.02      6.61 o 
   0   2   5      543.88      615.20      4.46 o 
   1   2   5      328.16      326.29      3.54 o 
   2   2   5       52.35       45.43      1.41 o 
   3   2   5       47.22       47.46      1.17 o 
   4   2   5        2.68        3.24      0.79 o 
   5   2   5       68.30       69.17      1.86 o 
   6   2   5       62.65       59.67      1.59 o 
   7   2   5      158.08      148.54      2.98 o 
   8   2   5       18.17       17.89      1.39 o 
   9   2   5        0.11        0.96      1.06 o 
  10   2   5        1.81       -0.01      1.37 o 
  11   2   5        0.35        0.40      2.83 o 
  12   2   5        0.55       -0.29      2.89 o 
 -12   3   5        0.95        0.34      2.54 o 
 -11   3   5        0.64       -0.82      2.27 o 
 -10   3   5        0.62       -0.03      2.22 o 
  -9   3   5        1.19        1.79      2.16 o 
  -8   3   5        4.74        3.94      1.75 o 
  -7   3   5      170.53      156.98      4.45 o 
  -6   3   5       34.54       36.44      2.51 o 
  -5   3   5       41.59       33.98      4.33 o 
  -4   3   5       20.05       25.15      1.55 o 
  -3   3   5       58.14       47.08      1.95 o 
  -2   3   5      182.90      186.52      3.00 o 
  -1   3   5       98.29      121.43      2.41 o 
   0   3   5       12.26       13.26      1.05 o 
   1   3   5      106.80      100.58      1.80 o 
   2   3   5       38.60       39.12      1.19 o 
   3   3   5      368.92      349.33      3.59 o 
   4   3   5       14.41       13.38      1.24 o 
   5   3   5      113.75      109.34      2.53 o 
   6   3   5       54.16       43.78      3.93 o 
   7   3   5       20.88       20.21      3.18 o 
   8   3   5        2.62        1.67      2.60 o 
   9   3   5       12.74       13.69      3.12 o 
  10   3   5        4.37        7.45      3.00 o 
  11   3   5        8.71       13.11      3.47 o 
 -11   4   5        2.77        0.69      2.43 o 
 -10   4   5        0.95       -0.61      2.23 o 
  -9   4   5        0.12       -1.21      2.95 o 
  -8   4   5        4.87        5.14      3.29 o 
  -7   4   5        8.13        5.45      1.70 o 
  -6   4   5       74.96       77.29      7.31 o 
  -5   4   5      135.64      136.55      4.13 o 
  -4   4   5       15.01       18.20      1.72 o 
  -3   4   5        1.37        1.80      1.35 o 
  -2   4   5        7.81        7.23      1.27 o 
  -1   4   5        7.85        6.78      1.20 o 
   0   4   5       26.08       22.42      1.66 o 
   1   4   5       82.28       86.15      2.04 o 
   2   4   5      547.05      561.55      8.12 o 
   3   4   5       52.41       52.93      3.19 o 
   4   4   5       32.06       33.67      2.95 o 
   5   4   5       75.12       72.20      5.46 o 
   6   4   5       41.16       47.70      4.22 o 
   7   4   5        0.18        0.06      2.60 o 
   8   4   5        1.24       -0.75      2.66 o 
   9   4   5       12.70       12.88      3.41 o 
  10   4   5        9.20       11.95      3.47 o 
 -10   5   5        0.01       -0.64      3.23 o 
  -9   5   5        0.62        1.79      3.23 o 
  -8   5   5        1.25        1.16      3.35 o 
  -7   5   5        1.64        0.52      2.83 o 
  -6   5   5       18.05       22.29      3.70 o 
  -5   5   5        0.65        0.23      2.66 o 
  -4   5   5        0.00       -0.22      1.74 o 
  -3   5   5        5.12        5.17      1.84 o 
  -2   5   5      121.55      140.25      6.93 o 
  -1   5   5       39.90       42.62      2.79 o 
   0   5   5        2.95        3.59      1.78 o 
   1   5   5        0.01        0.10      0.96 o 
   2   5   5       32.78       31.49      1.73 o 
   3   5   5       17.25       12.30      2.79 o 
   4   5   5        6.49        7.80      2.89 o 
   5   5   5        3.41        2.77      2.54 o 
   6   5   5        7.62       11.38      3.23 o 
   7   5   5        2.77        5.49      2.83 o 
   8   5   5        1.68       -0.12      2.89 o 
   9   5   5        0.59       -2.43      2.89 o 
  -7   6   5        2.17        1.73      2.89 o 
  -6   6   5        1.22        0.23      3.00 o 
  -5   6   5        0.98        1.96      3.23 o 
  -4   6   5        0.28       -0.23      1.80 o 
  -3   6   5        5.24        6.23      2.16 o 
  -2   6   5        8.68        7.01      1.50 o 
  -1   6   5        4.06        2.72      1.31 o 
   0   6   5       26.55       22.72      4.76 o 
   1   6   5        4.63        4.97      2.89 o 
   2   6   5        0.29        0.58      2.83 o 
   3   6   5        0.45        3.64      2.60 o 
   4   6   5        5.29        7.22      2.89 o 
   5   6   5        2.92        4.97      3.00 o 
   6   6   5        4.79        2.83      3.00 o 
 -13   0   6        0.30        1.16      3.35 o 
 -12   0   6       61.49       66.99      5.83 o 
 -11   0   6        3.95        3.00      3.41 o 
 -10   0   6        6.74        7.68      3.52 o 
  -9   0   6        1.20        1.21      3.35 o 
  -8   0   6        2.24        1.21      3.41 o 
  -7   0   6       27.53       18.60      3.98 o 
  -6   0   6       13.40       12.19      3.58 o 
  -5   0   6       92.47       96.75      3.63 o 
  -4   0   6      339.52      382.55      9.38 o 
  -3   0   6       17.92       14.03      3.06 o 
  -2   0   6        7.33        7.51      2.66 o 
  -1   0   6      173.77      201.35      4.66 o 
   0   0   6       29.35       37.42      1.73 o 
   1   0   6       20.51       22.12      1.76 o 
   2   0   6       25.91       30.99      3.32 o 
   3   0   6       22.77       24.28      1.86 o 
   4   0   6       25.55       26.41      2.31 o 
   5   0   6      204.84      215.02      4.56 o 
   6   0   6       50.65       58.15      1.69 o 
   7   0   6      162.98      161.80      3.04 o 
   8   0   6        8.77        9.59      1.16 o 
   9   0   6      201.57      211.84      7.22 o 
  10   0   6       31.88       28.88      3.47 o 
  11   0   6       30.14       36.73      3.93 o 
  12   0   6       20.26       25.70      3.81 o 
 -13   1   6        9.01        9.76      3.06 o 
 -12   1   6        5.84        4.30      2.57 o 
 -11   1   6        0.63        2.26      2.55 o 
 -10   1   6        2.06        2.99      2.47 o 
  -9   1   6        5.80        6.97      2.46 o 
  -8   1   6       56.81       59.35      3.63 o 
  -7   1   6        1.24        2.11      2.42 o 
  -6   1   6        0.93        1.64      1.54 o 
  -5   1   6       18.49       23.10      1.88 o 
  -4   1   6       17.07       21.41      1.54 o 
  -3   1   6       26.71       40.96      2.19 o 
  -2   1   6       18.80       20.82      1.61 o 
  -1   1   6       25.71       31.18      1.69 o 
   0   1   6        2.09        3.25      1.13 o 
   1   1   6       77.52       80.53      1.70 o 
   2   1   6      270.21      294.63      2.93 o 
   3   1   6      223.99      239.27      2.56 o 
   4   1   6       22.61       22.14      0.92 o 
   5   1   6       42.39       40.25      1.58 o 
   6   1   6       12.75       11.39      1.34 o 
   7   1   6        8.00        7.96      1.30 o 
   8   1   6      124.64      124.24      3.04 o 
   9   1   6       58.23       58.07      4.30 o 
  10   1   6        1.56       -0.29      1.66 o 
  11   1   6        0.06        0.57      1.66 o 
  12   1   6       16.98       14.52      2.36 o 
 -13   2   6        2.72        1.64      2.53 o 
 -12   2   6        0.83        0.97      2.53 o 
 -11   2   6        2.76        3.31      3.06 o 
 -10   2   6       11.33       10.86      2.61 o 
  -9   2   6       61.31       69.69      6.64 o 
  -8   2   6        4.16        7.13      2.45 o 
  -7   2   6       95.18       95.53      9.41 o 
  -6   2   6        0.07        1.27      3.12 o 
  -5   2   6        2.61        2.55      1.64 o 
  -4   2   6       25.10       33.91      2.01 o 
  -3   2   6        1.62        0.97      1.14 o 
  -2   2   6       38.88       43.71      1.56 o 
  -1   2   6        1.05        1.12      0.90 o 
   0   2   6       12.18       11.27      0.99 o 
   1   2   6        0.96        2.68      0.92 o 
   2   2   6       80.08       86.64      1.98 o 
   3   2   6       15.37       12.93      1.55 o 
   4   2   6      128.08      117.27      4.84 o 
   5   2   6       65.43       63.67      1.75 o 
   6   2   6       56.24       58.89      1.73 o 
   7   2   6       15.17       13.80      1.16 o 
   8   2   6        0.23        0.20      1.08 o 
   9   2   6        3.55        3.58      1.46 o 
  10   2   6       25.18       20.67      2.01 o 
  11   2   6        8.25        6.06      3.18 o 
 -12   3   6        0.94       -0.09      2.59 o 
 -11   3   6        0.07        0.17      2.35 o 
 -10   3   6        0.09       -1.13      2.30 o 
  -9   3   6        0.27       -0.54      2.47 o 
  -8   3   6        4.35        5.54      3.12 o 
  -7   3   6        6.92        4.45      3.18 o 
  -6   3   6        2.02        1.21      2.77 o 
  -5   3   6        6.27        3.12      2.83 o 
  -4   3   6        0.05        0.51      1.33 o 
  -3   3   6       15.05       16.95      1.50 o 
  -2   3   6        6.31        7.25      1.25 o 
  -1   3   6        3.23        2.45      0.98 o 
   0   3   6        6.03        4.17      1.05 o 
   1   3   6       32.40       31.17      1.41 o 
   2   3   6       55.38       58.90      1.62 o 
   3   3   6        3.76        4.15      0.82 o 
   4   3   6      178.33      188.90      3.81 o 
   5   3   6      169.56      170.76      4.85 o 
   6   3   6        0.80       -0.74      1.05 o 
   7   3   6       74.41       81.20      5.43 o 
   8   3   6       42.49       50.59      4.68 o 
   9   3   6        5.16        5.31      2.77 o 
  10   3   6        0.02        0.46      3.06 o 
  11   3   6        3.27        1.21      3.06 o 
 -11   4   6        1.94        2.62      2.70 o 
 -10   4   6        4.09        6.35      2.62 o 
  -9   4   6        0.75       -0.98      3.29 o 
  -8   4   6        2.09        4.04      3.00 o 
  -7   4   6        0.01       -0.64      2.71 o 
  -6   4   6       23.17       23.45      3.75 o 
  -5   4   6        0.02        0.40      2.60 o 
  -4   4   6        0.55        1.10      1.80 o 
  -3   4   6       22.84       22.82      2.41 o 
  -2   4   6       61.27       57.44      3.00 o 
  -1   4   6        3.26        3.57      1.43 o 
   0   4   6        6.98        7.93      1.18 o 
   1   4   6       97.13       96.76      2.45 o 
   2   4   6       28.92       28.47      1.35 o 
   3   4   6        1.72        2.21      0.93 o 
   4   4   6        9.41        8.30      0.95 o 
   5   4   6        9.54        9.18      3.18 o 
   6   4   6       13.02        8.37      3.06 o 
   7   4   6       10.71        8.37      2.89 o 
   8   4   6       11.01       13.11      3.47 o 
   9   4   6        4.04        7.74      3.41 o 
  -9   5   6        0.95        1.79      3.70 o 
  -8   5   6        1.15        3.41      3.23 o 
  -7   5   6        0.30        0.35      3.00 o 
  -6   5   6        0.78       -1.44      3.35 o 
  -5   5   6        6.70       10.28      3.41 o 
  -4   5   6        0.22        0.95      1.96 o 
  -3   5   6        4.38        6.62      2.06 o 
  -2   5   6        2.30        2.83      1.91 o 
  -1   5   6       31.59       39.95      2.76 o 
   0   5   6       86.62       89.94      4.39 o 
   1   5   6        8.77        6.39      1.46 o 
   2   5   6       13.85       12.24      3.00 o 
   3   5   6        6.54        3.93      2.77 o 
   4   5   6        0.29        2.83      2.48 o 
   5   5   6        8.83        8.78      3.06 o 
   6   5   6       24.77       31.19      4.33 o 
   7   5   6       10.76       10.34      3.29 o 
   8   5   6        0.42        0.98      3.23 o 
  -6   6   6        3.31       -0.81      3.12 o 
  -5   6   6        4.00        3.06      2.77 o 
  -4   6   6        2.33        3.39      2.18 o 
  -3   6   6        3.86        2.05      2.12 o 
  -2   6   6       11.87       14.04      2.45 o 
  -1   6   6       12.07       17.96      2.44 o 
   0   6   6        0.90        0.78      1.80 o 
   1   6   6        4.48        4.22      2.95 o 
   2   6   6        8.61       11.20      3.12 o 
   3   6   6       15.26       15.77      3.64 o 
   4   6   6       19.57       19.87      3.93 o 
   5   6   6        3.46        2.48      2.83 o 
 -12   1   7        3.05        0.57      2.73 o 
 -11   1   7        0.55        0.38      2.49 o 
 -10   1   7        9.51        5.03      2.56 o 
  -9   1   7        5.65        6.12      2.74 o 
  -8   1   7       48.96       48.01      3.57 o 
  -7   1   7       66.98       65.22      3.83 o 
  -6   1   7        3.87        2.95      2.48 o 
  -5   1   7       79.88       77.70      3.81 o 
  -4   1   7      155.77      151.50      4.67 o 
  -3   1   7       97.26       95.72      3.55 o 
  -2   1   7       83.08       86.11      2.33 o 
  -1   1   7       10.30        8.86      1.26 o 
   0   1   7       22.55       25.37      1.45 o 
   1   1   7       25.57       25.73      1.41 o 
   2   1   7        3.84        3.23      0.92 o 
   3   1   7        0.01        0.30      0.92 o 
   4   1   7        9.83       10.45      1.00 o 
   5   1   7       25.42       20.40      0.67 o 
   6   1   7        0.05       -0.05      1.23 o 
   7   1   7       69.95       70.87      2.51 o 
   8   1   7        1.15        1.22      1.37 o 
   9   1   7        2.68        0.68      1.73 o 
  10   1   7        1.42        1.45      1.69 o 
  11   1   7        0.21        0.98      1.87 o 
 -12   2   7        1.55        1.64      2.51 o 
 -11   2   7        5.28        9.64      3.06 o 
 -10   2   7        4.22        2.26      2.59 o 
  -9   2   7        0.97        1.53      2.42 o 
  -8   2   7        3.41        1.86      2.63 o 
  -7   2   7        0.00        0.32      2.51 o 
  -6   2   7        0.25       -0.29      3.06 o 
  -5   2   7       12.53        9.30      3.41 o 
  -4   2   7        1.41        0.29      2.95 o 
  -3   2   7        0.10        0.52      1.29 o 
  -2   2   7       51.41       49.31      1.98 o 
  -1   2   7        3.40        4.30      1.35 o 
   0   2   7        7.18        3.72      1.28 o 
   1   2   7        4.24        5.96      1.26 o 
   2   2   7        8.06        8.43      1.16 o 
   3   2   7       16.76       16.02      1.20 o 
   4   2   7       52.87       51.28      1.26 o 
   5   2   7        2.67        2.26      0.97 o 
   6   2   7       92.98       95.02      2.48 o 
   7   2   7       18.84       19.55      1.31 o 
   8   2   7        0.36        0.15      1.55 o 
   9   2   7        0.99        1.35      1.43 o 
  10   2   7       12.83       17.73      3.87 o 
  11   2   7        1.53        2.83      3.23 o 
 -11   3   7        0.57       -1.18      2.41 o 
 -10   3   7        6.24        7.84      2.73 o 
  -9   3   7       22.33       22.54      3.16 o 
  -8   3   7        0.00       -2.00      2.24 o 
  -7   3   7        0.06        0.12      3.06 o 
  -6   3   7        5.31        2.54      2.71 o 
  -5   3   7        1.96        0.00      2.43 o 
  -4   3   7        1.72        1.02      1.77 o 
  -3   3   7       11.19       10.66      2.14 o 
  -2   3   7        1.25        0.37      1.20 o 
  -1   3   7        8.46        9.36      1.36 o 
   0   3   7       38.33       33.67      1.62 o 
   1   3   7       30.32       31.43      1.53 o 
   2   3   7      147.15      145.22      2.91 o 
   3   3   7        8.91        6.60      1.01 o 
   4   3   7        1.69        1.71      1.29 o 
   5   3   7       16.27       17.99      1.80 o 
   6   3   7        7.83        7.62      2.89 o 
   7   3   7        1.88        1.10      2.71 o 
   8   3   7        0.12        0.17      2.89 o 
   9   3   7        5.81        5.72      3.58 o 
  10   3   7        7.67        6.76      3.12 o 
 -10   4   7        3.31       -0.08      2.70 o 
  -9   4   7        0.01       -2.14      3.52 o 
  -8   4   7        3.27        1.73      3.06 o 
  -7   4   7        3.09        2.66      2.95 o 
  -6   4   7        4.13        6.47      3.00 o 
  -5   4   7        5.10        3.35      2.77 o 
  -4   4   7        0.98        0.87      1.92 o 
  -3   4   7        6.65        5.66      1.98 o 
  -2   4   7        1.98        0.61      1.78 o 
  -1   4   7        0.55        0.13      1.15 o 
   0   4   7        7.80        6.48      1.19 o 
   1   4   7       33.77       37.12      1.63 o 
   2   4   7       19.53       20.19      1.27 o 
   3   4   7        6.11        9.00      1.37 o 
   4   4   7        6.68        9.47      2.83 o 
   5   4   7       13.81       12.30      3.29 o 
   6   4   7        3.61        2.54      2.77 o 
   7   4   7        5.12        6.06      3.12 o 
   8   4   7        0.00        0.29      3.29 o 
  -8   5   7        0.45       -0.52      3.58 o 
  -7   5   7        6.86       11.26      3.70 o 
  -6   5   7        0.21       -1.73      3.47 o 
  -5   5   7        1.65        3.29      3.18 o 
  -4   5   7        1.30        1.14      1.98 o 
  -3   5   7        0.03        0.23      2.04 o 
  -2   5   7        0.07        2.04      1.88 o 
  -1   5   7        0.18        0.29      1.73 o 
   0   5   7        2.90        2.65      1.75 o 
   1   5   7        0.38       -0.03      1.51 o 
   2   5   7        0.77        1.39      1.53 o 
   3   5   7        1.07        0.52      2.77 o 
   4   5   7        0.06       -0.40      2.83 o 
   5   5   7        3.17        6.12      2.89 o 
   6   5   7        5.19        5.49      3.35 o 
  -4   6   7        0.24       -0.74      2.08 o 
  -3   6   7        3.70        5.11      2.48 o 
  -2   6   7        4.51        5.46      2.26 o 
  -1   6   7        0.06       -0.10      2.07 o 
   0   6   7        1.64        1.84      1.87 o 
   1   6   7        0.82        5.31      3.12 o 
   2   6   7        0.73        0.06      2.89 o 
   3   6   7        0.02        1.56      3.12 o 
 -12   0   8        5.73        5.83      4.10 o 
 -11   0   8        3.54        1.44      3.75 o 
 -10   0   8       22.45       24.49      4.50 o 
  -9   0   8       25.33       25.64      4.50 o 
  -8   0   8       16.71       15.94      3.64 o 
  -7   0   8        0.47        0.81      3.64 o 
  -6   0   8        4.90        4.16      3.58 o 
  -5   0   8      145.55      149.47      7.45 o 
  -4   0   8       57.95       61.97      5.49 o 
  -3   0   8      901.70      911.06     15.36 o 
  -2   0   8      357.42      342.42      9.59 o 
  -1   0   8       41.78       49.21      4.50 o 
   0   0   8      119.59      115.61      3.96 o 
   1   0   8      242.19      244.13     10.45 o 
   2   0   8       24.11       18.77      2.16 o 
   3   0   8       10.34       10.15      1.89 o 
   4   0   8       17.22       12.13      3.06 o 
   5   0   8       23.27       19.42      1.58 o 
   6   0   8       37.29       41.73      1.97 o 
   7   0   8      107.00       92.00      9.70 o 
   8   0   8        2.91        0.87      2.71 o 
   9   0   8        9.05        8.09      3.00 o 
  10   0   8        5.67        2.02      2.77 o 
 -12   1   8        5.40        3.08      3.09 o 
 -11   1   8        7.27        8.40      2.91 o 
 -10   1   8        5.08        4.38      2.65 o 
  -9   1   8       18.49       19.83      3.02 o 
  -8   1   8        0.27       -0.16      2.58 o 
  -7   1   8       74.08       73.75      6.09 o 
  -6   1   8       69.34       64.85      3.95 o 
  -5   1   8      100.72       98.60      4.62 o 
  -4   1   8       93.47      100.19      5.05 o 
  -3   1   8       16.56       15.23      2.63 o 
  -2   1   8       85.46       83.85      3.61 o 
  -1   1   8       57.04       46.63      2.90 o 
   0   1   8      146.67      144.29      4.25 o 
   1   1   8       89.35       84.38      2.65 o 
   2   1   8        0.09        0.04      1.13 o 
   3   1   8       14.60       13.64      1.25 o 
   4   1   8       15.27       18.41      1.25 o 
   5   1   8       42.27       43.35      1.13 o 
   6   1   8       27.32       26.66      2.44 o 
   7   1   8        1.78        1.16      1.84 o 
   8   1   8       15.30       15.05      2.15 o 
   9   1   8        4.99        6.57      2.04 o 
  10   1   8        2.54        2.85      1.87 o 
 -11   2   8        0.32       -1.91      2.64 o 
 -10   2   8        1.81       -0.14      2.61 o 
  -9   2   8        1.00        0.95      2.68 o 
  -8   2   8       74.59       81.37      4.67 o 
  -7   2   8       38.43       31.68      3.35 o 
  -6   2   8        0.11       -0.82      2.37 o 
  -5   2   8       52.39       43.37      4.62 o 
  -4   2   8       81.50       75.83      5.20 o 
  -3   2   8       20.48       21.21      2.55 o 
  -2   2   8        7.36        7.11      2.08 o 
  -1   2   8       11.13        6.94      2.06 o 
   0   2   8       41.76       38.26      2.05 o 
   1   2   8       38.46       41.98      2.05 o 
   2   2   8      257.90      248.11      5.27 o 
   3   2   8       53.17       49.17      2.09 o 
   4   2   8        0.56        1.43      0.72 o 
   5   2   8       36.13       35.98      1.68 o 
   6   2   8       19.80       21.21      1.69 o 
   7   2   8        0.02        0.83      1.37 o 
   8   2   8        1.97        2.33      1.69 o 
   9   2   8        0.11       -0.75      3.29 o 
  10   2   8        0.00        5.20      3.12 o 
 -10   3   8        0.19       -1.96      2.91 o 
  -9   3   8        0.78       -0.70      2.61 o 
  -8   3   8        0.63        2.45      2.57 o 
  -7   3   8        2.37        0.46      3.00 o 
  -6   3   8        6.22        4.04      3.00 o 
  -5   3   8        5.91        5.66      3.00 o 
  -4   3   8       15.61       12.13      3.06 o 
  -3   3   8        6.23        7.34      2.17 o 
  -2   3   8       20.96       18.37      2.34 o 
  -1   3   8       69.35       78.30      2.80 o 
   0   3   8       56.68       55.55      2.33 o 
   1   3   8       14.39       17.23      1.58 o 
   2   3   8        3.49        3.46      1.09 o 
   3   3   8       33.84       39.43      1.73 o 
   4   3   8       53.25       54.21      3.38 o 
   5   3   8       11.84       14.84      3.52 o 
   6   3   8        1.49        1.10      2.89 o 
   7   3   8        7.64        4.74      3.35 o 
   8   3   8        5.40        5.49      3.12 o 
   9   3   8        0.04       -0.06      3.41 o 
  -9   4   8        0.00       -2.18      2.57 o 
  -8   4   8        0.10       -1.96      3.47 o 
  -7   4   8        6.70        7.05      3.58 o 
  -6   4   8        1.13        0.52      3.00 o 
  -5   4   8       10.07        6.87      3.12 o 
  -4   4   8        1.21       -0.79      1.98 o 
  -3   4   8        3.15        0.13      1.87 o 
  -2   4   8        1.83        1.12      1.88 o 
  -1   4   8        0.33        0.77      1.71 o 
   0   4   8       16.75       20.06      3.52 o 
   1   4   8        7.63        4.28      1.67 o 
   2   4   8        2.33        1.80      1.42 o 
   3   4   8       10.58       11.85      1.62 o 
   4   4   8        0.45        1.27      3.00 o 
   5   4   8        2.75        0.12      3.00 o 
   6   4   8        5.95        3.87      3.23 o 
   7   4   8       12.19       15.13      3.98 o 
  -6   5   8        0.20        0.06      3.18 o 
  -5   5   8        0.25       -3.06      3.06 o 
  -4   5   8        1.27        3.23      2.22 o 
  -3   5   8        0.13        0.63      2.06 o 
  -2   5   8        1.01        0.86      2.04 o 
  -1   5   8        9.19        9.37      2.14 o 
   0   5   8        0.19        0.19      1.70 o 
   1   5   8        0.41        0.37      1.70 o 
   2   5   8        0.19       -0.35      2.95 o 
   3   5   8        7.39        9.13      3.35 o 
   4   5   8        8.74       10.11      3.58 o 
   5   5   8        2.35        6.24      3.52 o 
 -11   1   9        0.38        1.13      2.80 o 
 -10   1   9        0.01        2.45      3.12 o 
  -9   1   9        3.06        1.75      2.70 o 
  -8   1   9       15.45       14.31      3.00 o 
  -7   1   9        9.34        8.14      2.73 o 
  -6   1   9        8.66       11.48      3.03 o 
  -5   1   9       88.03       82.59      4.28 o 
  -4   1   9        3.36        0.82      2.28 o 
  -3   1   9       14.36        9.18      2.83 o 
  -2   1   9        0.19       -0.24      2.11 o 
  -1   1   9       25.48       24.33      2.61 o 
   0   1   9       76.88       81.55      3.48 o 
   1   1   9        1.29        1.85      1.70 o 
   2   1   9       95.68       87.73      4.76 o 
   3   1   9       75.31       77.71      2.62 o 
   4   1   9        0.74        0.58      1.16 o 
   5   1   9       37.25       39.91      1.44 o 
   6   1   9        8.96        9.77      2.14 o 
   7   1   9        4.11        2.68      1.86 o 
   8   1   9        3.63        4.10      2.05 o 
   9   1   9        2.30        1.93      2.06 o 
 -10   2   9        0.35       -2.81      2.84 o 
  -9   2   9        0.01        0.46      2.76 o 
  -8   2   9        0.87        0.82      2.65 o 
  -7   2   9       18.27       20.38      3.25 o 
  -6   2   9       28.52       29.77      3.39 o 
  -5   2   9        8.67        9.71      2.64 o 
  -4   2   9        5.99        3.93      3.23 o 
  -3   2   9        6.96        6.58      3.06 o 
  -2   2   9       14.98       17.21      2.49 o 
  -1   2   9      118.54      117.42      4.65 o 
   0   2   9       54.05       50.90      2.94 o 
   1   2   9        4.18        3.32      1.68 o 
   2   2   9        5.24        4.81      1.55 o 
   3   2   9        3.33        2.46      1.50 o 
   4   2   9       14.85       13.64      1.73 o 
   5   2   9        0.34       -1.16      2.83 o 
   6   2   9        6.34        4.82      1.78 o 
   7   2   9       24.36       28.71      2.58 o 
   8   2   9        0.39       -0.12      3.00 o 
  -9   3   9        5.26        4.02      2.81 o 
  -8   3   9        4.85        7.84      2.72 o 
  -7   3   9        3.55        3.27      2.59 o 
  -6   3   9        4.50        9.41      3.41 o 
  -5   3   9        9.79        7.85      3.29 o 
  -4   3   9       19.98       17.56      3.64 o 
  -3   3   9       32.16       32.78      2.91 o 
  -2   3   9       46.38       43.65      3.05 o 
  -1   3   9        3.88        4.13      1.92 o 
   0   3   9       30.25       30.97      2.48 o 
   1   3   9        0.20        0.01      1.55 o 
   2   3   9        3.52        4.37      1.63 o 
   3   3   9       49.79       52.16      2.43 o 
   4   3   9       12.98       11.72      3.41 o 
   5   3   9       13.54       12.76      3.41 o 
   6   3   9        1.21        2.54      3.06 o 
   7   3   9       14.62       13.11      3.52 o 
  -7   4   9        0.93        6.06      3.70 o 
  -6   4   9       12.65        9.41      3.58 o 
  -5   4   9       12.58        6.18      3.23 o 
  -4   4   9        0.97        1.99      2.12 o 
  -3   4   9        1.70        1.47      2.12 o 
  -2   4   9        9.66        9.07      2.23 o 
  -1   4   9       16.65       12.77      2.18 o 
   0   4   9        5.39        5.40      2.40 o 
   1   4   9       10.33       12.75      3.35 o 
   2   4   9       27.29       34.71      4.62 o 
   3   4   9        0.27       -1.21      3.23 o 
   4   4   9       15.71       16.23      3.81 o 
   5   4   9        8.03       10.16      3.52 o 
   6   4   9        7.34       10.22      3.58 o 
  -4   5   9        5.66        4.11      2.36 o 
  -3   5   9       20.06       23.76      2.91 o 
  -2   5   9       11.72       14.64      2.59 o 
  -1   5   9        0.93        1.56      2.00 o 
   0   5   9        6.66        7.01      3.21 o 
   1   5   9        1.98        5.20      3.23 o 
   2   5   9        0.05        1.56      3.12 o 
 -10   0  10        0.74        4.85      4.10 o 
  -9   0  10        9.81       12.88      4.50 o 
  -8   0  10       14.34       11.84      3.98 o 
  -7   0  10        1.28        0.23      3.64 o 
  -6   0  10       10.06        4.74      3.93 o 
  -5   0  10        1.89        0.81      3.70 o 
  -4   0  10      216.03      229.11      9.36 o 
  -3   0  10      187.50      178.00      8.09 o 
  -2   0  10       71.56       61.62      5.37 o 
  -1   0  10        0.00        2.89      3.52 o 
   0   0  10      138.10      144.79      6.70 o 
   1   0  10      101.78      102.19      4.09 o 
   2   0  10       12.48       10.06      2.18 o 
   3   0  10       23.59       20.50      2.34 o 
   4   0  10      105.83      122.34      5.57 o 
   5   0  10        9.45        8.49      3.23 o 
   6   0  10       54.51       58.16      5.20 o 
   7   0  10       38.86       39.04      4.68 o 
   8   0  10       20.20       23.62      4.16 o 
  -9   1  10        0.25        2.36      2.69 o 
  -8   1  10        4.42        3.35      2.82 o 
  -7   1  10        7.32        7.00      2.90 o 
  -6   1  10       21.62       16.15      2.99 o 
  -5   1  10       78.46       74.55      5.57 o 
  -4   1  10       13.53       14.29      2.88 o 
  -3   1  10       26.51       27.94      3.12 o 
  -2   1  10       36.36       35.04      3.07 o 
  -1   1  10       79.53       77.48      3.19 o 
   0   1  10      151.05      152.40      4.81 o 
   1   1  10       37.84       34.64      3.96 o 
   2   1  10        0.02        0.03      1.66 o 
   3   1  10        8.64        6.06      1.51 o 
   4   1  10       80.85       86.85      4.11 o 
   5   1  10       83.85       91.12      4.27 o 
   6   1  10        5.94        6.50      2.26 o 
   7   1  10        0.12        1.49      2.09 o 
  -9   2  10        7.36        7.04      2.97 o 
  -8   2  10       11.56        8.35      3.02 o 
  -7   2  10        6.19        3.75      2.85 o 
  -6   2  10        0.08       -1.23      2.61 o 
  -5   2  10       11.66        8.22      3.73 o 
  -4   2  10       35.86       35.96      3.54 o 
  -3   2  10       33.82       36.10      4.33 o 
  -2   2  10       10.07       11.25      2.41 o 
  -1   2  10       26.88       32.01      2.88 o 
   0   2  10        0.18        0.60      1.94 o 
   1   2  10       93.83       98.47      3.81 o 
   2   2  10       87.98       84.36      3.43 o 
   3   2  10       46.31       55.33      5.26 o 
   4   2  10        0.03        0.00      3.00 o 
   5   2  10       21.97       27.49      4.27 o 
   6   2  10        1.84        1.04      3.23 o 
   7   2  10        0.05        0.46      3.35 o 
  -7   3  10       20.54       19.58      3.26 o 
  -6   3  10       11.56       15.16      2.97 o 
  -5   3  10        1.26        3.41      3.12 o 
  -4   3  10        2.66        1.85      3.00 o 
  -3   3  10        1.05        1.70      2.18 o 
  -2   3  10        4.27        4.05      2.12 o 
  -1   3  10       31.49       28.76      2.64 o 
   0   3  10       37.97       33.48      2.74 o 
   1   3  10        1.77        0.62      1.51 o 
   2   3  10        9.22       10.92      3.52 o 
   3   3  10        7.59        8.03      3.47 o 
   4   3  10        0.13        2.77      3.29 o 
   5   3  10        0.09       -0.52      3.23 o 
   6   3  10        2.86        5.20      3.87 o 
  -5   4  10        0.07       -0.40      3.29 o 
  -4   4  10        0.01        1.33      3.29 o 
  -3   4  10        1.54       -0.06      2.26 o 
  -2   4  10        5.39        6.64      2.22 o 
  -1   4  10        0.97        0.85      1.84 o 
   0   4  10        0.18        0.60      1.77 o 
   1   4  10        0.51       -0.69      3.29 o 
   2   4  10       11.23        9.93      3.75 o 
   3   4  10        0.25        0.98      3.70 o 
  -8   1  11        0.13       -2.77      2.77 o 
  -7   1  11        0.44        0.86      2.80 o 
  -6   1  11        2.61        1.40      2.89 o 
  -5   1  11        0.56        1.59      2.58 o 
  -4   1  11        0.99        1.74      2.45 o 
  -3   1  11        0.65        1.63      2.52 o 
  -2   1  11        0.00       -0.55      2.38 o 
  -1   1  11        3.34        3.81      2.30 o 
   0   1  11        0.50       -0.84      1.75 o 
   1   1  11       10.02        9.11      1.79 o 
   2   1  11       24.26       23.82      2.06 o 
   3   1  11        4.25        4.15      2.15 o 
   4   1  11       13.32       18.19      3.98 o 
   5   1  11        1.58        0.81      2.21 o 
   6   1  11        0.99        1.70      2.20 o 
  -7   2  11       11.89       11.38      3.23 o 
  -6   2  11        0.54        0.44      2.66 o 
  -5   2  11       15.53       16.55      3.21 o 
  -4   2  11        1.13        0.87      2.61 o 
  -3   2  11        0.78       -0.15      2.41 o 
  -2   2  11        0.40        1.44      2.71 o 
  -1   2  11        4.17        2.17      2.11 o 
   0   2  11        5.88        3.55      2.01 o 
   1   2  11        2.42        2.34      1.87 o 
   2   2  11        3.34        2.25      3.29 o 
   3   2  11        8.13        8.14      3.41 o 
   4   2  11        0.25        0.35      3.12 o 
   5   2  11        0.56        1.50      3.41 o 
  -5   3  11        0.01        1.39      3.29 o 
  -4   3  11        0.07       -0.17      3.35 o 
  -3   3  11        1.20       -0.58      2.95 o 
  -2   3  11        0.64       -0.37      2.20 o 
  -1   3  11        1.56       -1.82      2.01 o 
   0   3  11        0.01        0.12      1.90 o 
   1   3  11        1.22        4.56      3.41 o 
   2   3  11       14.50       16.98      4.27 o 
   3   3  11        3.04        3.47      3.29 o 
  -5   0  12        2.75        0.40      4.22 o 
  -4   0  12        0.12        0.75      3.64 o 
  -3   0  12        2.89        3.23      3.87 o 
  -2   0  12        0.13        2.08      3.75 o 
  -1   0  12        0.11        0.92      3.52 o 
   0   0  12        2.50        2.77      3.23 o 
   1   0  12        0.00       -0.87      2.95 o 
   2   0  12        0.90        1.21      2.89 o 
   3   0  12        3.72        5.60      3.23 o 
  -5   1  12       13.12       12.91      3.19 o 
  -4   1  12        0.64        2.24      2.67 o 
  -3   1  12        0.55       -2.64      2.65 o 
  -2   1  12        0.91        0.34      3.41 o 
  -1   1  12        2.93        1.55      2.40 o 
   0   1  12        0.29       -1.88      2.01 o 
   1   1  12        3.88        5.62      1.87 o 
   2   1  12        0.19       -2.05      2.49 o 
   3   1  12        1.02        1.64      2.20 o 
  -3   2  12        2.04        1.45      2.76 o 
  -2   2  12        3.45        2.17      2.42 o 
  -1   2  12        0.50       -0.13      2.43 o 
   0   2  12        7.88        6.18      2.54 o 
   1   2  12        2.26       -1.04      3.52 o 
                                                 
